# Supplementary material for: Biochemical Characterisation of Sis: A Distinct Thermophilic PETase with Enhanced NanoPET Substrate Hydrolysis and Thermal Stability
Source: Int J Mol Sci. 2024 Jul 25;25(15):8120. doi: 10.3390/ijms25158120 (PMC11311821; doi:10.3390/ijms25158120)
Supplement: Supplementary file 1 [file ijms-25-08120-s001.zip]

Archive with 1 entries (1 files):
- ijms-3053989-supplementary.pdf
